# Supplementary material for: Tunable Polymeric Mixed Micellar Nanoassemblies of Lutrol F127/Gelucire 44/14 for Oral Delivery of Praziquantel: A Promising Nanovector against Hymenolepis nana in Experimentally-Infected Rats
Source: Pharmaceutics. 2022 Sep 23;14(10):2023. doi: 10.3390/pharmaceutics14102023 (PMC9608995; doi:10.3390/pharmaceutics14102023)
Supplement: Supplementary file 1 [file pharmaceutics-14-02023-s001.zip]

Archive with 1 entries (1 files):
- pharmaceutics-1899217-supplementary.pdf
